# Supplementary material for: Drug Repurposing to Inhibit Histamine N-Methyl Transferase
Source: Molecules. 2023 Jan 6;28(2):576. doi: 10.3390/molecules28020576 (PMC9867436; doi:10.3390/molecules28020576)
Supplement: Supplementary file 1 [file molecules-28-00576-s001.zip]

Archive with 1 entries (1 files):
- molecules-2114106-supplementary.pdf
